# Supplementary material for: B-mode ultrasonography and ARFI elastography of articular and peri-articular structures of the hip joint in non-dysplastic and dysplastic dogs as confirmed by radiographic examination
Source: BMC Vet Res. 2023 Oct 2;19:181. doi: 10.1186/s12917-023-03753-7 (PMC10544497; doi:10.1186/s12917-023-03753-7)
Supplement: Supplementary file 1 — Supplementary Material 1 [file 12917_2023_3753_MOESM1_ESM.xlsx]

## Sheet: Dados
Group 1 - Young Animals
Hip joints	DI	Osteoarthritis Findings on Ultrasound	Gluteal Elastography Average	Capsular Elastography Average	Lateral Vastus Elastography Average	Pectineus Elastography Average	Gracilis Elastography Average	Adductor Elastography Average	Femoral Rectus Elastography Average	Capsule Thickness
1	0.4	NO	2.67	3.96	3.51	2.11	1.66	1.68	1.43	0.7
2	0.5	NO	2.51	5.65	3.4	3.13	1.93	2.07	2.44	1.2
3	0.5	NO	2.23	4.79	3.38	4.21	2.95	1.67	2.24	0.6
4	0.1	NO	2.24	5.14	3.37	1.84	2.01	1.6	2.63	0.6
5	0.4	NO	2.35	4.06	3.3	2.42	2.31	1.49	1.86	0.6
6	0.4	NO	2.83	5.19	3.77	3.86	2.4	2.31	2.91	1.4
7	0.5	NO	2.13	5.17	3.58	2.7	2.79	1.65	2.81	0.8
8	0.1	NO	1.44	3.64	2.11	2.28	2.44	1.95	3.03	0.6
9	0.4	NO	3.45	5.48	3.38	3.15	2.71	1.81	2.81	0.5
10	0.5	NO	2.17	6.89	4.39	2.43	2.32	1.53	2.25	0.7
11	0.5	NO	2.56	4.89	3.24	4.19	2.4	2.07	2.66	1
12	0.5	NO	3.18	4.83	3.15	3.39	3.44	2.29	2.96	0.5
13	0.5	NO	2.17	4.71	2.8	3.18	2.58	2.16	2.35	0.8
14	0.5	NO	2.93	4.85	3.65	3.55	2.93	2.68	2.87	1.1
15	0.5	YES	2.96	5.58	3.91	3.29	2.26	2.34	3.45	2.9
16	0.5	NO	3.46	4.83	3.24	2.46	2.63	1.81	2.35	0.6
17	0.5	NO	2.95	6.24	4.06	3.05	2.54	1.81	2.81	0.6
18	0.7	NO	1.93	3.01	2.78	2.38	2.04	1.57	2.29	1.1
19	0.7	NO	2.69	4.42	3.44	3.7	2.19	1.99	1.93	1.3
20	0.6	NO	2.22	4.48	2.74	2.27	2.26	1.74	2.31	0.8
21	0.8	NO	2.13	3.9	3.25	3.04	2.22	2.21	2.76	1.6
22	0.8	NO	2.58	5.33	4.29	3.45	2.79	1.79	2.49	1.3
23	0.7	NO	3.16	5	2.97	2.2	2.1	2.07	2.86	1
24	0.7	NO	1.75	5.12	2.66	3.23	2.33	1.69	2.39	1.4
25	0.8	NO	2.47	5.23	3.75	2.85	3	1.8	2.52	1
26	1.2	NO	1.72	4.7	3.52	7.88	3.25	1.79	2.6	2.4
27	0.9	NO	2.36	4.67	3.93	3.52	3.36	1.88	1.98	2.4
28	1.0	NO	2.6	5.01	2.22	6.26	2.26	1.61	2.19	1.4
29	0.8	NO	2.11	4.37	2.57	1.85	2.09	1.9	2.08	1.3
30	0.9	NO	2.42	5.5	3.66	5.45	2.55	1.65	2.14	2
31	1.1	NO	2.1	4.44	2.49	2.87	3.24	1.48	2.14	2.1
32	0.7	NO	2.84	5.64	4.58	3.2	2.27	1.7	1.93	0.7
33	0.8	NO	2.87	5.13	3.05	2.37	2.18	1.64	2.57	0.7
34	0.6	NO	2.58	5.06	4.14	4.8	2.56	1.96	2.29	0.7
35	0.9	NO	3.31	5.59	3.35	3.05	2.13	1.77	2.5	1.2
36	0.8	NO	1.8	4.5	4.2	5.21	2.93	2.18	1.52	3.5
37	0.8	NO	1.79	5.43	2.2	3.43	2.56	1.36	1.81	1.5
38	1.0	NO	2.25	4.69	2.77	2.31	2.05	1.88	2.97	2.2
39	0.6	NO	3.23	5.42	3.93	3.14	3.66	2.99	2.63	0.7
40	1.3	YES	3.59	6.18	3.69	3.21	2.41	2.48	3.49	2.8
41	0.9	YES	1.66	4.51	4.18	2.68	2.35	1.92	3.02	2.2
42	0.7	YES	4.06	4.96	3.42	2.94	3.07	2.4	2.37	1.3
43	0.9	YES	2.93	5.5	2.94	5.92	2.04	1.73	2.29	2.2
44	1.1	YES	2.54	5.91	3.61	4.76	3.38	2.27	2.57	3.1
45	0.8	YES	3.47	6.25	4	4.56	2.78	2.71	3.43	2.5
46	0.9	YES	1.75	3.28	4.48	2.98	2.12	1.54	2.41	2.5
47	0.8	YES	2.48	6.47	2.79	4.34	2.59	2.21	2.66	1.8
48	1.0	YES	2.49	5.26	3.45	3.3	2.13	1.69	2.49	2.2
