# Supplementary material for: B-mode ultrasonography and ARFI elastography of articular and peri-articular structures of the hip joint in non-dysplastic and dysplastic dogs as confirmed by radiographic examination
Source: BMC Vet Res. 2023 Oct 2;19:181. doi: 10.1186/s12917-023-03753-7 (PMC10544497; doi:10.1186/s12917-023-03753-7)
Supplement: Supplementary file 2 — Supplementary Material 2 [file 12917_2023_3753_MOESM2_ESM.xlsx]

## Sheet: Dados
Group 2 - Adult Patients
Hip joints	OFA	Osteoarthritis Findings on Ultrasound	Gluteal Elastography Average	Capsule Elastography Average	Lateral Vastus Elastography Average	Pectineus Elastography Average	Adductor Elastography Average	Média Elastografia Adutor	Femoral Rectus Elastography Average	Capsule Thickness
1	2	NO	2.35	3.98	4.07	2.85	3.07	1.79	3.11	0.6
2	2	NO	2.42	3.27	3.35	2.64	2.32	2.84	2.41	0.8
3	2.3	NO	2.48	7.75	4.5	2.65	3.01	2.3	2.82	0.7
4	2.3	NO	3	5.36	3.51	3.59	2.83	2.08	2.4	0.6
5	3	NO	3.3	5.36	3.2	3.47	2.76	1.92	2.08	0.8
6	2	NO	2.02	5.06	2.4	3.26	1.67	2.51	2.18	1.3
7	3	NO	3.34	6.1	3.83	2.94	2.57	1.92	2.58	1
8	2.6	YES	2.78	7.42	2.94	3.7	2.39	2.36	2.17	1
9	6	YES	2.18	5.1	3.82	3.31	3.07	2.26	2.83	2.7
10	6	YES	2.01	5.87	3.94	4.39	3.31	2.26	2.75	3.1
11	7	YES	5.04	4.77	3.02	2.57	2.99	1.53	3.38	3.74
12	3	YES	2.45	3.89	2.99	3.66	3.17	2.34	3.22	2.9
13	2.5	NO	2.53	4.97	2.46	3.08	1.92	1.57	2.93	1.6
14	2.3	NO	2.17	4.11	4.14	2.51	2.48	1.79	2.6	0.8
15	2.3	NO	2.85	4.3	3.45	3.1	2.92	2.98	2.64	0.7
16	2	NO	1.64	7.33	2.71	2.69	2.12	1.39	2.85	0.7
17	3	NO	2.16	5.38	3.65	2.27	2.05	1.83	2.75	0.8
18	2	NO	2.79	4.27	2	3.26	2.14	1.75	2.2	1.1
19	2.3	NO	1.88	3.91	3.6	3.44	2.08	1.79	1.99	0.8
20	2.5	NO	3.22	5.01	3.6	3.84	3.32	2.22	2.66	0.8
21	1.6	NO	2.75	4.83	2.8	3.76	3.76	2.86	2.33	0.7
22	2.5	NO	2.47	5.43	3.36	3.22	2.35	2.15	2.69	0.9
23	2.6	NO	1.83	4.94	2.53	4.48	2.18	1.96	2.56	1
24	2.5	NO	1.89	5.25	2.95	3.24	2.17	2.1	1.82	2
25	2.5	NO	2.63	4.87	3.69	3.5	2.57	2.28	2.35	0.6
26	2.5	NO	2.42	6.61	4.32	3.93	2.21	2.13	2.86	0.6
27	2.5	NO	2.31	5.1	4.24	3.39	3.08	2.34	2.47	0.5
28	2.3	NO	2.11	4.01	2.14	2.32	1.7	1.41	2.31	0.9
29	5	NO	2.3	5.66	2.7	3.09	2.16	2.14	2.9	1.1
30	5.5	NO	2.42	5.07	3.25	2.93	2.9	1.59	2.16	0.8
31	5	NO	2.84	5.47	4.21	2.29	2.89	2.65	2.63	1.1
32	-	NO	2.24	4.37	3.27	2.69	1.76	1.46	1.83	2.6
33	6	NO	1.63	2.65	1.43	4.54	1.94	1.84	2.39	1.6
34	5	NO	2.55	5.84	3.05	2.89	2.14	2.27	2.42	0.9
35	5.5	NO	1.93	5.38	3.12	2.27	2.22	1.71	2.4	1.6
36	5	NO	1.94	4.61	2.81	3.46	1.74	1.77	2.24	0.6
37	5.5	NO	2.06	3.71	2.65	3.02	2.34	1.8	2.31	1.2
38	5.5	NO	2.9	7.64	3.67	3.03	2.53	2.9	2.71	0.8
39	5.5	NO	1.49	2.45	1.72	3.36	1.71	1.81	2.05	1.4
40	5.5	NO	2.99	4.2	4.25	3.04	2.35	2.61	3.08	1.7
41	6	NO	1.78	5.23	3.27	2.46	2.66	1.72	2.47	2.6
42	6	NO	4.06	4.27	3.12	4.4	2.38	1.72	2.19	0.9
43	5	NO	2.7	4.25	3.51	3.67	2.63	2.37	2.17	0.8
44	-	NO	2.21	4.39	4.07	4.2	2.59	2.02	2.15	1
45	-	NO	2.09	4.26	2.48	4.46	2.5	2.5	2.61	0.9
46	6	YES	2.53	6.16	4.22	3.14	3.71	2.36	2.16	1.6
57	4.5	YES	2.2	6.16	2.92	2.78	2.42	1.94	2.67	1.3
48	3	YES	3.45	4.35	3.52	3.84	2.67	2.09	2.1	1.3
49	2.3	YES	2	3.67	2.86	3.5	2.46	1.86	2.55	1.9
50	6.5	YES	2.15	5.28	2.48	2.91	2.72	2	2.33	2.9
51	5.5	YES	1.79	5.78	2.74	2.72	2.25	1.6	2.04	1.5
52	2	YES	1.82	4.98	2.53	2.66	1.92	1.81	2.5	1.9
53	6.6	YES	3.76	4.86	3.92	1.92	2.54	2.05	2.59	4
54	7	YES	2.08	6.78	2.66	4.37	3.22	1.88	3.34	4
55	3	YES	2.61	3.34	3.37	3.19	2.47	2.22	2.86	1.3
56	7	YES	2.87	8.39	3.86	3.13	2.24	2.5	2.47	4.6
57	6.3	YES	2.06	5.21	2.1	2.8	2.81	3.13	2.54	1.2
58	5.5	YES	1.84	3.31	2.34	2.6	2.18	2.26	2.39	1.8
59	7	YES	2.16	4.94	2.66	4.35	2.61	2.08	2.59	4.1
60	7	YES	2.55	7.04	4.27	2.72	2.42	3.14	2.56	3.8
